# Supplementary material for: Perioperative hemoglobin decrement as an independent risk of poor early graft function in kidney transplantation
Source: BMC Res Notes. 2020 Sep 5;13:417. doi: 10.1186/s13104-020-05262-4 (PMC7487588; doi:10.1186/s13104-020-05262-4)
Supplement: Supplementary file 5 — Additional file 5: Table S2. Sensitivities and specificities of all threshold of various Hb parameters including perioperative Hb change, the percentage of Hb decrement, baseline pre-transplant hemoglobin and postoperative hemoglobin levels. [file 13104_2020_5262_MOESM5_ESM.xlsx]

## Sheet: Table S1_R1
Table S2. Sensitivities and specificities of all threshold of various Hb parameters including perioperative Hb change, the percentage of Hb decrement, baseline pre-transplant hemoglobin and postoperative hemoglobin levels.
Perioperative Hb change			Percentage of Hb change			Pre-transplant Hb			Postoperative Hb
sensitivities	specificities	thresholds	sensitivities	specificities	thresholds	sensitivities	specificities	thresholds	sensitivities	specificities	thresholds
1	0	Inf	1	0	-Inf	1	0	Inf	1	0	Inf
0.989796	0	2.7	1	0.00584795	-44.1053	1	0.00584795	5.5	0.989796	0	16.15
0.989796	0.00584795	2.65	1	0.0116959	-33.7719	1	0.0116959	6.25	0.989796	0.00584795	14.9
0.989796	0.0116959	2.45	0.989796	0.0116959	-32.4201	0.989796	0.0116959	6.85	0.989796	0.0116959	14.75
0.989796	0.0175439	2.3	0.989796	0.0175439	-29.0868	0.989796	0.0175439	7.25	0.989796	0.0175439	14.65
0.989796	0.0233918	2.25	0.989796	0.0233918	-24.9123	0.989796	0.0233918	7.35	0.979592	0.0175439	14.4
0.989796	0.0292398	1.9	0.989796	0.0292398	-21.9686	0.989796	0.0292398	7.5	0.979592	0.0233918	14.1
0.989796	0.0350877	1.6	0.989796	0.0350877	-20.0535	0.989796	0.0409357	7.65	0.979592	0.0292398	13.85
0.989796	0.0409357	1.45	0.989796	0.0409357	-17.402	0.989796	0.0467836	7.8	0.979592	0.0350877	13.65
0.989796	0.0526316	1.2	0.989796	0.0467836	-15.1245	0.989796	0.0526316	7.95	0.979592	0.0409357	13.5
0.989796	0.0643275	1.1	0.989796	0.0526316	-13.6364	0.989796	0.0584795	8.05	0.959184	0.0526316	13.35
0.989796	0.0818713	1.05	0.989796	0.0584795	-11.8056	0.979592	0.0701754	8.25	0.94898	0.0643275	13.25
0.979592	0.0877193	0.95	0.979592	0.0584795	-11.0556	0.969388	0.0818713	8.45	0.938776	0.0643275	13.15
0.979592	0.0935673	0.85	0.979592	0.0643275	-10.8922	0.959184	0.0877193	8.55	0.928571	0.0643275	13.05
0.969388	0.0935673	0.8	0.979592	0.0701754	-10.732	0.94898	0.0877193	8.65	0.928571	0.0701754	12.95
0.959184	0.105263	0.75	0.979592	0.0760234	-10.1644	0.94898	0.0935673	8.75	0.928571	0.0877193	12.85
0.959184	0.111111	0.65	0.979592	0.0818713	-9.58647	0.938776	0.0994152	8.85	0.928571	0.0994152	12.75
0.959184	0.116959	0.6	0.969388	0.0877193	-9.47889	0.938776	0.105263	8.95	0.928571	0.111111	12.65
0.959184	0.122807	0.55	0.969388	0.0935673	-9.41784	0.928571	0.105263	9.05	0.918367	0.116959	12.55
0.959184	0.163743	0.45	0.969388	0.0994152	-8.70085	0.928571	0.122807	9.15	0.908163	0.140351	12.45
0.959184	0.187135	0.35	0.959184	0.0994152	-7.53535	0.928571	0.128655	9.25	0.908163	0.157895	12.35
0.959184	0.216374	0.3	0.959184	0.105263	-6.66035	0.928571	0.140351	9.4	0.877551	0.169591	12.25
0.959184	0.222222	0.25	0.959184	0.111111	-6.22578	0.918367	0.152047	9.55	0.867347	0.175439	12.15
0.959184	0.245614	0.2	0.959184	0.116959	-5.58011	0.918367	0.169591	9.65	0.867347	0.181287	12.05
0.959184	0.263158	0.15	0.959184	0.122807	-4.84154	0.908163	0.187135	9.75	0.867347	0.210526	11.95
0.959184	0.274854	0.1	0.959184	0.128655	-4.67702	0.897959	0.192982	9.85	0.867347	0.222222	11.85
0.928571	0.304094	0.05	0.959184	0.134503	-4.54696	0.887755	0.222222	9.95	0.846939	0.239766	11.75
0.928571	0.315789	-0.05	0.959184	0.140351	-4.38732	0.846939	0.239766	10.05	0.816327	0.251462	11.65
0.928571	0.333333	-0.15	0.959184	0.146199	-4.20435	0.826531	0.25731	10.15	0.806122	0.263158	11.55
0.918367	0.350877	-0.2	0.959184	0.152047	-4.06531	0.826531	0.292398	10.25	0.806122	0.269006	11.45
0.918367	0.356725	-0.2	0.959184	0.157895	-3.97691	0.816327	0.321637	10.35	0.785714	0.28655	11.35
0.897959	0.362573	-0.25	0.959184	0.163743	-3.91391	0.806122	0.333333	10.45	0.765306	0.333333	11.25
0.887755	0.385965	-0.3	0.959184	0.169591	-3.80498	0.77551	0.345029	10.55	0.765306	0.350877	11.15
0.877551	0.409357	-0.35	0.959184	0.175439	-3.63757	0.765306	0.356725	10.65	0.714286	0.385965	11.05
0.857143	0.415205	-0.4	0.959184	0.181287	-3.50985	0.744898	0.368421	10.75	0.683673	0.426901	10.95
0.857143	0.444444	-0.45	0.959184	0.187135	-3.28664	0.72449	0.409357	10.85	0.673469	0.461988	10.85
0.826531	0.473684	-0.55	0.959184	0.19883	-3.10096	0.714286	0.415205	10.95	0.632653	0.473684	10.75
0.785714	0.48538	-0.6	0.959184	0.204678	-3.00905	0.683673	0.415205	11.05	0.581633	0.497076	10.65
0.785714	0.491228	-0.65	0.959184	0.210526	-2.85948	0.663265	0.426901	11.15	0.530612	0.538012	10.55
0.785714	0.508772	-0.7	0.959184	0.216374	-2.62346	0.653061	0.45614	11.25	0.520408	0.561404	10.45
0.755102	0.538012	-0.75	0.959184	0.222222	-2.33347	0.632653	0.48538	11.35	0.469388	0.578947	10.35
0.734694	0.561404	-0.8	0.959184	0.22807	-2.13338	0.591837	0.508772	11.45	0.44898	0.590643	10.25
0.714286	0.590643	-0.85	0.959184	0.233918	-1.98686	0.571429	0.54386	11.55	0.438776	0.614035	10.15
0.714286	0.602339	-0.9	0.959184	0.239766	-1.85328	0.540816	0.578947	11.65	0.428571	0.643275	10.05
0.693878	0.625731	-0.95	0.959184	0.245614	-1.72735	0.510204	0.596491	11.75	0.408163	0.678363	9.95
0.642857	0.654971	-1.05	0.959184	0.251462	-1.63945	0.489796	0.602339	11.85	0.346939	0.701754	9.85
0.612245	0.672515	-1.1	0.959184	0.25731	-1.58224	0.479592	0.631579	11.95	0.316327	0.730994	9.75
0.612245	0.690058	-1.15	0.94898	0.25731	-1.45889	0.428571	0.643275	12.05	0.295918	0.74269	9.65
0.602041	0.719298	-1.2	0.94898	0.263158	-1.26437	0.428571	0.666667	12.15	0.265306	0.766082	9.55
0.581633	0.730994	-1.25	0.94898	0.269006	-1.14289	0.418367	0.690058	12.25	0.255102	0.777778	9.45
0.571429	0.736842	-1.3	0.938776	0.269006	-1.12998	0.397959	0.701754	12.35	0.244898	0.777778	9.35
0.571429	0.74269	-1.3	0.938776	0.274854	-1.08811	0.367347	0.730994	12.45	0.22449	0.789474	9.25
0.540816	0.754386	-1.35	0.928571	0.274854	-1.04178	0.346939	0.74269	12.55	0.183673	0.807018	9.15
0.530612	0.754386	-1.4	0.928571	0.280702	-1.02567	0.336735	0.766082	12.65	0.173469	0.818713	9.05
0.510204	0.766082	-1.45	0.928571	0.28655	-1.01525	0.326531	0.789474	12.75	0.163265	0.836257	8.95
0.5	0.783626	-1.55	0.928571	0.292398	-0.981241	0.306122	0.818713	12.85	0.142857	0.859649	8.85
0.489796	0.783626	-1.6	0.928571	0.298246	-0.882695	0.306122	0.842105	12.95	0.122449	0.865497	8.75
0.469388	0.795322	-1.6	0.928571	0.304094	-0.406504	0.27551	0.853801	13.05	0.122449	0.877193	8.65
0.469388	0.80117	-1.65	0.928571	0.315789	0.35461	0.255102	0.853801	13.15	0.112245	0.883041	8.55
0.44898	0.812865	-1.7	0.928571	0.321637	0.844806	0.244898	0.859649	13.25	0.102041	0.900585	8.45
0.397959	0.824561	-1.75	0.928571	0.327485	0.995247	0.204082	0.877193	13.35	0.102041	0.918129	8.35
0.367347	0.824561	-1.8	0.928571	0.333333	1.2987	0.193878	0.877193	13.45	0.102041	0.929825	8.2
0.357143	0.824561	-1.85	0.928571	0.339181	1.67861	0.193878	0.888889	13.55	0.0816327	0.947368	8.05
0.346939	0.824561	-1.9	0.918367	0.339181	1.81088	0.183673	0.906433	13.65	0.0612245	0.947368	7.95
0.316327	0.830409	-1.95	0.908163	0.339181	1.8968	0.173469	0.912281	13.75	0.0510204	0.947368	7.8
0.306122	0.847953	-2.05	0.908163	0.345029	1.95127	0.153061	0.923977	13.85	0.0510204	0.959064	7.65
0.285714	0.853801	-2.1	0.908163	0.350877	1.97049	0.122449	0.923977	13.95	0.0510204	0.97076	7.4
0.285714	0.859649	-2.15	0.897959	0.350877	1.99681	0.122449	0.947368	14.05	0.0510204	0.982456	7.15
0.265306	0.871345	-2.2	0.887755	0.350877	2.1016	0.112245	0.959064	14.15	0.0408163	0.988304	7.05
0.265306	0.877193	-2.25	0.877551	0.350877	2.19379	0.102041	0.964912	14.25	0.0306122	0.988304	6.9
0.255102	0.883041	-2.3	0.877551	0.356725	2.23526	0.0918367	0.964912	14.35	0.0204082	0.988304	6.7
0.234694	0.888889	-2.35	0.877551	0.362573	2.36587	0.0816327	0.964912	14.45	0.0102041	0.988304	6.5
0.183673	0.900585	-2.45	0.877551	0.368421	2.49533	0.0612245	0.976608	14.6	0.0102041	0.994152	5.85
0.163265	0.918129	-2.55	0.877551	0.374269	2.57017	0.0612245	0.982456	14.75	0	1	Inf
0.142857	0.923977	-2.6	0.877551	0.385965	2.63178	0.0408163	0.982456	14.85
0.132653	0.923977	-2.65	0.877551	0.391813	2.66672	0.0204082	0.982456	15.05
0.132653	0.94152	-2.75	0.877551	0.397661	2.74115	0.0102041	0.988304	15.5
0.132653	0.947368	-2.85	0.877551	0.403509	2.83044	0.0102041	0.994152	15.95
0.112245	0.964912	-2.95	0.877551	0.409357	2.97896	0.0102041	1	17.5
0.102041	0.97076	-3.05	0.877551	0.415205	3.12933	0	1	Inf
0.102041	0.988304	-3.15	0.877551	0.421053	3.21829
0.102041	0.994152	-3.25	0.877551	0.426901	3.36348
0.102041	1	-3.3	0.877551	0.432749	3.47852
0.0918367	1	-3.4	0.877551	0.438596	3.5243
0.0714286	1	-3.65	0.877551	0.444444	3.55563
0.0510204	1	-3.95	0.867347	0.444444	3.65487
0.0408163	1	-4.1	0.857143	0.444444	3.74886
0.0306122	1	-4.15	0.857143	0.450292	3.83282
0.0204082	1	-4.3	0.857143	0.45614	3.96925
0.0102041	1	-4.55	0.857143	0.461988	4.04865
0	1	Inf	0.846939	0.461988	4.2255
			0.846939	0.467836	4.5078
			0.846939	0.473684	4.71866
			0.836735	0.473684	4.92183
			0.826531	0.473684	5.03899
			0.826531	0.479532	5.08511
			0.826531	0.48538	5.14142
			0.816327	0.48538	5.16353
			0.806122	0.48538	5.21779
			0.806122	0.491228	5.35885
			0.795918	0.491228	5.52727
			0.795918	0.497076	5.65714
			0.785714	0.497076	5.82324
			0.785714	0.502924	5.98334
			0.785714	0.508772	6.08742
			0.77551	0.508772	6.16752
			0.77551	0.51462	6.22235
			0.77551	0.520468	6.2996
			0.77551	0.526316	6.3746
			0.765306	0.526316	6.42581
			0.765306	0.532164	6.46655
			0.765306	0.538012	6.50161
			0.765306	0.54386	6.62221
			0.765306	0.549708	6.75118
			0.755102	0.549708	6.78789
			0.755102	0.555556	6.81421
			0.755102	0.561404	6.86442
			0.755102	0.567251	6.92654
			0.755102	0.573099	6.96663
			0.744898	0.573099	6.97674
			0.744898	0.578947	6.98488
			0.734694	0.578947	7.03186
			0.72449	0.578947	7.08145
			0.714286	0.578947	7.11753
			0.714286	0.584795	7.17968
			0.714286	0.590643	7.27797
			0.714286	0.596491	7.35825
			0.714286	0.602339	7.42684
			0.714286	0.608187	7.5119
			0.704082	0.608187	7.5551
			0.704082	0.614035	7.57462
			0.693878	0.614035	7.70615
			0.683673	0.614035	7.86041
			0.673469	0.614035	7.90776
			0.663265	0.614035	8.0008
			0.663265	0.619883	8.09446
			0.663265	0.625731	8.17777
			0.663265	0.631579	8.29038
			0.663265	0.637427	8.39947
			0.653061	0.637427	8.54315
			0.642857	0.637427	8.69631
			0.632653	0.643275	8.97312
			0.622449	0.643275	9.21679
			0.622449	0.649123	9.31713
			0.612245	0.649123	9.38835
			0.612245	0.654971	9.46276
			0.612245	0.660819	9.54451
			0.602041	0.660819	9.64987
			0.602041	0.666667	9.75856
			0.602041	0.672515	9.97605
			0.591837	0.672515	10.2734
			0.591837	0.678363	10.4306
			0.581633	0.678363	10.5265
			0.571429	0.678363	10.6244
			0.571429	0.684211	10.6969
			0.571429	0.695906	10.7143
			0.571429	0.701754	10.729
			0.571429	0.707602	10.7886
			0.561224	0.707602	10.8789
			0.561224	0.71345	10.9309
			0.561224	0.719298	10.9633
			0.561224	0.725146	10.9945
			0.55102	0.730994	11.0556
			0.540816	0.730994	11.1111
			0.540816	0.736842	11.2077
			0.540816	0.74269	11.5345
			0.540816	0.748538	11.8653
			0.530612	0.748538	11.9829
			0.520408	0.748538	12.0606
			0.520408	0.754386	12.3106
			0.510204	0.754386	12.5492
			0.5	0.754386	12.6425
			0.489796	0.754386	12.7069
			0.479592	0.754386	12.7739
			0.469388	0.754386	12.8619
			0.469388	0.760234	12.9901
			0.459184	0.766082	13.15
			0.459184	0.77193	13.2522
			0.44898	0.77193	13.3308
			0.438776	0.77193	13.4863
			0.438776	0.777778	13.6143
			0.428571	0.777778	13.673
			0.418367	0.783626	13.7514
			0.418367	0.789474	13.8818
			0.408163	0.789474	14.0649
			0.408163	0.795322	14.2225
			0.397959	0.795322	14.4704
			0.387755	0.795322	14.7046
			0.377551	0.795322	14.8028
			0.377551	0.80117	14.9024
			0.367347	0.80117	14.9954
			0.367347	0.807018	15.0728
			0.357143	0.807018	15.1489
			0.357143	0.812865	15.242
			0.357143	0.818713	15.3676
			0.357143	0.824561	15.4725
			0.357143	0.830409	15.5222
			0.346939	0.830409	15.6406
			0.346939	0.836257	15.7651
			0.346939	0.842105	15.8258
			0.336735	0.842105	16.0391
			0.326531	0.842105	16.3434
			0.316327	0.842105	16.4877
			0.306122	0.842105	16.6494
			0.295918	0.842105	16.804
			0.285714	0.842105	16.8229
			0.285714	0.847953	16.8618
			0.27551	0.847953	16.9493
			0.27551	0.853801	17.0972
			0.27551	0.859649	17.2552
			0.27551	0.871345	17.3349
			0.265306	0.871345	17.3691
			0.265306	0.877193	17.4205
			0.255102	0.877193	17.4748
			0.244898	0.877193	17.8051
			0.244898	0.883041	18.1897
			0.244898	0.888889	18.2949
			0.234694	0.888889	18.327
			0.22449	0.888889	18.3772
			0.22449	0.894737	18.4413
			0.214286	0.894737	18.49
			0.214286	0.900585	18.6118
			0.204082	0.900585	18.8763
			0.193878	0.900585	19.1238
			0.183673	0.900585	19.2429
			0.183673	0.906433	19.3203
			0.183673	0.912281	19.4519
			0.173469	0.912281	19.6285
			0.173469	0.918129	19.854
			0.163265	0.918129	20.3604
			0.153061	0.918129	20.777
			0.142857	0.918129	20.9005
			0.142857	0.923977	20.9911
			0.142857	0.929825	21.1554
			0.142857	0.935673	21.3099
			0.142857	0.94152	21.4618
			0.142857	0.947368	21.6696
			0.132653	0.947368	21.7851
			0.132653	0.953216	21.9084
			0.132653	0.959064	22.4215
			0.122449	0.959064	22.9365
			0.112245	0.959064	23.4127
			0.112245	0.964912	24.0371
			0.112245	0.97076	24.3172
			0.102041	0.97076	24.5611
			0.102041	0.976608	24.7823
			0.0918367	0.976608	25.5639
			0.0816327	0.976608	26.6362
			0.0816327	0.982456	26.9651
			0.0714286	0.982456	27.676
			0.0714286	0.988304	28.6892
			0.0714286	0.994152	29.1154
			0.0612245	0.994152	29.4705
			0.0510204	0.994152	30.2059
			0.0408163	0.994152	30.7355
			0.0408163	1	32.9772
			0.0306122	1	35.3345
			0.0204082	1	36.8328
			0.0102041	1	42.5909
			0	1	Inf
