# Supplementary material for: Perioperative hemoglobin decrement as an independent risk of poor early graft function in kidney transplantation
Source: BMC Res Notes. 2020 Sep 5;13:417. doi: 10.1186/s13104-020-05262-4 (PMC7487588; doi:10.1186/s13104-020-05262-4)
Supplement: Supplementary file 6 — Additional file 6: Table S3. The dataset used for univariate and multivariate analyses (n = 269 samples). [file 13104_2020_5262_MOESM6_ESM.xlsx]

## Sheet: suppl_information_file_1
Table S3. The dataset used for univariate and multivariate analyses (n=269 samples).
ID	graft_function	Cause_ESRD (1, unknown; 0, known)	recipient_creatinine (1, >8.5mg/dL; 0 <= 8.5mg/dL)	PRA (1, >50%; 0, <=50%)	type_donor (1, DDKT; 0, LDKT)	age_donor (1, >55yr; 0 <=55yr)	gender_donor (1, female; 0, male)	HLA mismatch (1, >2HLA; 0, <=2HLA)	WIT (1, >45min; 0, <=45min)	CIT (1, >12h; 0 <=12h)	EBL (1, >500mL; 0, <=500mL)	Hb_pretransplant (g/dL)	Hb_posttransplant (g/dL)	Hb_change (g/dL)	percent_Hb_decrement (%)
1	PEGF	0	1	0	1	0	0	1	0	1	1	11.1	9.3	-1.8	16.2
2	PEGF	0	1	0	1	0	0	1	0	1	0	12	9.8	-2.2	18.3
3	IGF	0	0	0	1	0	0	1	0	1	0	14	13	-1	7.1
4	IGF	1	0	0	1	0	1	0	1	0	0	12.7	10.4	-2.3	18.1
5	IGF	0	1	0	1	0	0	1	0	1	0	9.3	8.1	-1.2	12.9
6	IGF	0	1	0	0	0	1	1	0	0	0	11.6	10	-1.6	13.8
7	IGF	1		0	0	0	1	1	1	0	0	12.3	12.5	0.2	-1.6
8	IGF	0	1	0	0	1	0	1	1	0	0	8.1	8.4	0.3	-3.7
9	PEGF	1	1	0	1	1	0	0	0	1	0	11.8	11	-0.8	6.8
10	IGF	0	0	0	0	0	1	1	1	0	0	12.5	9.8	-2.7	21.6
11	IGF	0	1	0	0	0	1	1	0	0	0	14	12.5	-1.5	10.7
12	IGF	1	0	0	0	0	0	1	1	0	1	15.8	13.4	-2.4	15.2
13	IGF	0	0	0	0	0	1	1	0	0	1	12.4	11.9	-0.5	4
14	IGF	0		0	0	0	0	1	0	0	0	9.6	9.6	0	0
15	IGF	0	0	0	0	0	1	1	0	0	1	10.4	7.2	-3.2	30.8
16	PEGF	0	0	0	1	0	0	1	1	1	0	13.7	13.4	-0.3	2.2
17	IGF	0	1	0	0	0	1	1	0	0	0	7.4	5.3	-2.1	28.4
18	IGF	0	0	1	0	0	0	1	0	0	0	11.7	10.6	-1.1	9.4
19	IGF	1		0	0	0	0	1	1	0	0	14.1	11	-3.1	22
20	IGF	1		0	0	0	0	1	1	0	0	12.9	12	-0.9	7
21	IGF	0	0	0	0	0	1	1	0	0	0	12.4	10	-2.4	19.4
22	PEGF	1	0	0	1	0	0	1	0	1	1	11	10.4	-0.6	5.5
23	PEGF	1	1	0	1	0	0	0	1	1	0	14.5	12.2	-2.3	15.9
24	IGF	1	1	0	0	0	1	1	0	0	1	5	7.7	2.7	-54
25	IGF	1	0	0	0	0	1	1	0	0	0	10.8	10.3	-0.5	4.6
26	IGF	1	0	0	1	0	1	1	1	1	0	11.3	10.9	-0.4	3.5
27	IGF	0	0	0	0	0	1	1	0	0	0	11.6	10.8	-0.8	6.9
28	PEGF	1	1		0	0	0	1	0	0	1	10.1	9.3	-0.8	7.9
29	IGF	1	0	0	0	0	0	0	0	0	0	12.5	11.8	-0.7	5.6
30	IGF	0		1	0	0	1	1	0	0	1	11.5	8.4	-3.1	27
31	PEGF	1	1	0	1	1	0	1	0	1	1	11.8	10.6	-1.2	10.2
32	PEGF	1	0	0	1	0	0	1	0	1	0	18.9	17.3	-1.6	8.5
33	IGF	1	0	0	0	0	1	1	0	0	0	11.7	11.1	-0.6	5.1
34	IGF	1	0	1	0	0	0	0	0	0	0	11.4	10.4	-1	8.8
35	IGF	0	0	0	0	0	0	1	0	0	0	12.7	10.5	-2.2	17.3
36	IGF	1	0	0	0	0	0	1	0	0	0	11.9	11	-0.9	7.6
37	IGF	0	0	1	0	0	1	1	0	0	1	10.9	10.1	-0.8	7.3
38	IGF	1	1	0	1		0	1	0	1	0	13.5	11	-2.5	18.5
39	PEGF	0	1	0	1	0	1	1	1	1	1	11.9	9	-2.9	24.4
40	IGF	1	0	0	1	0	0	0	0	1	0	15.2	12.4	-2.8	18.4
41	IGF	0	0	0	1	0	1	0	0	1	0	11.3	9.7	-1.6	14.2
42	IGF	0	0	0	1	0	0	1	1	1	0	7.6	6.4	-1.2	15.8
43	IGF	0	0	0	1		1	1	0	1	0	13.6	10.7	-2.9	21.3
44	IGF	1	1	0	1	0	0	1	1	1	0	13.7	11	-2.7	19.7
45	IGF	0	0	0	0	0	1	1	1	0	0	14.7	12.2	-2.5	17
46	PEGF	0	1	0	1	0	0	1	0	1	1	10.8	7	-3.8	35.2
47	IGF	1	1	0	0	0	1	1	1	0	0	11.9	11.3	-0.6	5
48	IGF	1	1	0	0	0	0	1	0	0	0	11.5	11.2	-0.3	2.6
49	IGF	1	0	0	0	0	1	1	0	0	0	11.6	10.9	-0.7	6
50	IGF	1	0	0	0	0	1	1	0	1	0	10.8	11.1	0.3	-2.8
51	IGF	1	0	0	0	0	0	1	1	0	0	11.8	11.1	-0.7	5.9
52	IGF	0	1		0	0	1	0	0	0	0	11.3	11	-0.3	2.7
53	IGF	1	0	0	1	0	0	0	0	1	1	10	8.9	-1.1	11
54	PEGF	1		0	1	0	0	1	0	1	0	12	10.7	-1.3	10.8
55	IGF	1	0	0	0	0	1	1	1	0	1	10.1	8.4	-1.7	16.8
56	PEGF	0	1	0	0	0	0	1	0	0	0	8.1	10.8	2.7	-33.3
57	IGF	0		0	1	0	0	1	0	1	0	12.9	10.9	-2	15.5
58	IGF	1	0	0	0	0	1	1	1	0	0	13.6	10.3	-3.3	24.3
59	IGF	0	0	0	1		0	1	1	1	1	11.5	10.2	-1.3	11.3
60	IGF	1	1	0	0	0	1	1	0	0	0	12.1	10.5	-1.6	13.2
61	IGF	0	0	0	1	0	0	0	0	1	0	10.3	9.2	-1.1	10.7
62	PEGF	0	0	0	1	0	0	0	1	1	1	11	9.6	-1.4	12.7
63	IGF	1	1	0	1	0	0	0	0	1	0	10.6	11.6	1	-9.4
64	IGF	1	0	0	0	0	1	1	0	0	0	11.4	11	-0.4	3.5
65	PEGF	1	0	0	1	0	0	0	0	1	0	11.7	10.3	-1.4	12
66	PEGF	1	1	0	1	0	0	0	1	1	0	13.9	11.8	-2.1	15.1
67	IGF	1	1	0	1	1	0	0	1	1	0	12.1	10.8	-1.3	10.7
68	IGF	0	1	0	0	0	1	1	1	0	0	10.2	10.1	-0.1	1
69	IGF	1	1	0	1	0	0	0	1	0	0	13.6	11.5	-2.1	15.4
70	IGF	0	0	0	0	0	0	1	0	0	0	11.2	11.7	0.5	-4.5
71	PEGF	1	0	1	0	0	1	1	1	0	1	13.2	11.4	-1.8	13.6
72	PEGF	1	1	1	1	0	0	1	0	1	0	11.2	10.8	-0.4	3.6
73	IGF	0	0	0	0	0	1	1	0	0	0	9.5	9.2	-0.3	3.2
74	PEGF	0	0	0	0	0	0	1	0	0	0	14.3	13.3	-1	7
75	PEGF	1	0	0	1	0	0	1	0	1	0	10.7	10.3	-0.4	3.7
76	IGF	1	0	0	0	0	1	1	0	0	0	11.2	11.6	0.4	-3.6
77	IGF	0	0	0	0	0	1	1	0	0	0	11.5	10.7	-0.8	7
78	IGF	1	0	0	0	0	0	1	0	0	0	12.2	11.9	-0.3	2.5
79	IGF	1	1	0	0	0	1	1	1	0	0	9.9	9.8	-0.1	1
80	IGF	1	0	0	0	0	1	0	0	0	0	14	11.3	-2.7	19.3
81	IGF	1	1	0	0	0	1	0	0	0	0	9.7	9.8	0.1	-1
82	IGF	0	1	0	0	0	1	1	0	0	0	14.1	14	-0.1	0.7
83	IGF	1	1	0	0	0	1	1	0	0	0	9.6	9.9	0.3	-3.1
84	PEGF	1	0	0	1	0	0	0	1	1	0	11.4	10.5	-0.9	7.9
85	IGF	1	0	0	0	0	1	1	0	0	0	11.2	10.9	-0.3	2.7
86	IGF	0	0	0	0	1	1	0	0	0	1	11.9	10.6	-1.3	10.9
87	IGF	1	0	0	0	0	0	1	0	0	0	14	13.6	-0.4	2.9
88	IGF	1	0	0	0	0	1	1	0	0	0	8.9	9	0.1	-1.1
89	IGF	0	1	1	0		0	1	0	0	0	12.2	12.7	0.5	-4.1
90	IGF	1	0	0	0	0	1	1	1	0	0	7.9	7.7	-0.2	2.5
91	IGF	0	0	0	0	0	0	1	0	0	0	10.7	9.9	-0.8	7.5
92	PEGF	1	1	1	1		0	1	0	1	0	12	9.6	-2.4	20
93	IGF	0	1	0	0	0	0	1	1	0	0	12.8	11.4	-1.4	10.9
94	PEGF	1	0	0	1	0	1	0	1	1	0	11.6	10.6	-1	8.6
95	IGF	0	1	0	0	0	1	1	1	0	0	9.2	8.3	-0.9	9.8
96	IGF	1	1	0	0	0	0	1	0	0	1	10.2	10	-0.2	2
97	IGF	0	0	0	0	0	1	1	0	0	0	13.3	12.6	-0.7	5.3
98	PEGF	0	1	0	1	0	0	1	0	1	1	12.4	11.1	-1.3	10.5
99	IGF	1	1	0	1	0	1	1	1	0	0	9.7	9	-0.7	7.2
100	IGF	0	0	0	1	0	0	0	0	0	0	12.6	9.6	-3	23.8
101	PEGF	1	0	0	1	0	0	1	1	1	1	13.3	10.7	-2.6	19.5
102	IGF	0	1	0	0	0	0	0		0	0	7.6	10.2	2.6	-34.2
103	IGF	1	0	0	0	0	1	1	0	0	0	14.5	14.8	0.3	-2.1
104	IGF	0	0	0	0	0	1	1	0	0	0	11.5	11.2	-0.3	2.6
105	IGF	1	0	0	0	0	1	1	1	0	0	8	8.5	0.5	-6.3
106	IGF	0	0	0	0	0	1	1		0	0	10.1	8.6	-1.5	14.9
107	IGF	1	0	0	1	0	1	1	1	1	0	12.7	10.5	-2.2	17.3
108	IGF	0	1	1	1	0	0	1	0	1	0	13.8	10.9	-2.9	21
109	IGF	0	1	0	0	0	1	1	0	0	0	9.7	8.9	-0.8	8.2
110	PEGF	1	1	0	1	0	0	1	1	1	1	9.9	9.2	-0.7	7.1
111	PEGF	1	1	1	1	0	0	1	1	0	0	11.5	10.4	-1.1	9.6
112	PEGF	0	0	1	1	1	0	1	0	1	0	12.2	10.4	-1.8	14.8
113	IGF	1	1	0	0	0	0	1	1	0	0	12.4	9.8	-2.6	21
114	IGF	0	1	0	1	0	0	1	1	1	0	11.1	10.2	-0.9	8.1
115	PEGF	0	0	0	1	0	0	1	1	1	0	13.1	10.9	-2.2	16.8
116	PEGF	0	0	1	1	0	0	1	1	1	0	11	6.8	-4.2	38.2
117	IGF	1	1	0	0	0	1	1	0	0	1	10.5	10.7	0.2	-1.9
118	PEGF	1	1	0	1	0	1	0	0	1	0	11.4	10.4	-1	8.8
119	PEGF	0	0	0	1	0	0	1	0	1	0	15.2	11.1	-4.1	27
120	PEGF	1	1	1	1	0	0	1	1	1	1	11.6	9.9	-1.7	14.7
121	IGF	1	0	1	0	1	1	1		0	0	12.8	12.3	-0.5	3.9
122	PEGF	0	0	1	1	0	1	1	0	1	0	11.3	9.4	-1.9	16.8
123	PEGF	1	1	1	1	0	0	1	0	1	0	9.8	8.1	-1.7	17.3
124	IGF	1	0	0	0	0	1	1	1	0	0	11.6	12	0.4	-3.4
125	IGF	1	0	0	0	0	0	1	1	0	0	12.2	11.8	-0.4	3.3
126	IGF	1	0	0	0	0	0	1	1	0	0	12.1	12.3	0.2	-1.7
127	IGF	0	0	0	0	0	1	1	0	0	0	12.9	13.7	0.8	-6.2
128	IGF	0	1	0	0	0	0	1	0	0	0	7.2	8.1	0.9	-12.5
129	IGF	0	0	0	0	0	0	1	0	0	0	7.7	9.3	1.6	-20.8
130	IGF	0	1	0	0	0	1	0	1	0	1	9.9	9.1	-0.8	8.1
131	IGF	0	1	0	0	0	1	0	0	0	0	7.3	9.6	2.3	-31.5
132	PEGF	1	1	0	0	0	0	0		0	0	8.5	7.1	-1.4	16.5
133	IGF	1	0	0	0	0	0	1	0	0	0	9.1	8.9	-0.2	2.2
134	IGF	1		0	1	0	0	1	0	0	0	12.4	10.7	-1.7	13.7
135	IGF	1	1	1	1	0	0	1	1	0	1	12.8	12	-0.8	6.3
136	IGF	1	0	0	1	0	0	1	1	1	0	10.6	9.5	-1.1	10.4
137	IGF	0	0	0	0	0	1	1	0	0	0	10.2	9	-1.2	11.8
138	PEGF	1	1	0	1	0	0	0	1	1	0	11.3	11.1	-0.2	1.8
139	PEGF	1		0	1	0	0	1	0	1	0	11.1	8.8	-2.3	20.7
140	IGF	1	0	1	0	0	1	0	1	0	0	12	11	-1	8.3
141	IGF	1	0	0	1	0	0	1	0	1	0	12.2	11.3	-0.9	7.4
142	PEGF	1	0	0	1	0	0	1	0	1	1	13.3	10	-3.3	24.8
143	IGF	0	0	0	0	0	1	1	0	0	0	9.3	8.7	-0.6	6.5
144	IGF	1	1	0	0	0	1	1	1	0	0	11.6	11.2	-0.4	3.4
145	IGF	1	1	0	0	0	1	1	0	0	0	12.6	11.8	-0.8	6.3
146	IGF	1	1	0	0	0	0	0	0	0	0	10	11.1	1.1	-11
147	IGF	0	1	0	0	1	0	1	0	0	0	12.7	13.3	0.6	-4.7
148	IGF	1	1	0	0	0	1	1	0	0	0	8.4	9.7	1.3	-15.5
149	IGF	1	0	0	0	0	0	1	0	0	0	12.6	11.4	-1.2	9.5
150	PEGF	1	1	0	1	0	0	1	0	1	0	12.4	8	-4.4	35.5
151	PEGF	1	1	1	1	1	0	1	1	1	1	13.8	10.8	-3	21.7
152	IGF	0	1	0	0	0	1	1	0	0	0	12.1	12.7	0.6	-5
153	IGF	1	1	0	0	1	0	1		0	0	11.7	12.8	1.1	-9.4
154	PEGF	1	1	0	1	0	0	1		0	1	10	5.3	-4.7	47
155	PEGF	0	1	0	1	0	0	1	1	1	0	14.9	12.3	-2.6	17.4
156	IGF	1	1	0	1	0	0	1	0	0	0	11.2	10	-1.2	10.7
157	PEGF	1	0	0	1	0	0	1	0	1	0	13	10.6	-2.4	18.5
158	PEGF	1	1	0	1	0	0	0	1	1	0	12.3	11	-1.3	10.6
159	PEGF	1	0	0	1	0	0	0	0	1	0	12.5	10.1	-2.4	19.2
160	PEGF	0	0	0	1	1	0	1	0	1	1	11.7	10.2	-1.5	12.8
161	IGF	0	0	0	0	1	1	1	0	0	0	13.5	12	-1.5	11.1
162	IGF	1	0	0	1	0	1	0	0	1	0	10.4	8.5	-1.9	18.3
163	PEGF	0	0	0	1	0	0	1	0	1	0	13.3	11.4	-1.9	14.3
164	IGF	0	1	0	0	0	0	1		0	0	6	7.6	1.6	-26.7
165	IGF	0	1		0	0	0	0	0	0	1	9.1	9.3	0.2	-2.2
166	IGF	0	0		0	0	0	0	0	0	0	11.3	10.6	-0.7	6.2
167	PEGF	1	1	1	1	0	1	1	0	1	0	12	9.9	-2.1	17.5
168	IGF	1	0	0	0	0	1	1	0	0	0	13.2	12.9	-0.3	2.3
169	IGF	1	1	0	0	0	1	0	0	0	0	12.8	13.3	0.5	-3.9
170	IGF	1	1	0	0	0	1	1	0	0	0	8.8	10.1	1.3	-14.8
171	IGF	0	1	0	0	1	0	1	1	0	0	10.2	11.3	1.1	-10.8
172	IGF	1	1	1	1	0	0	1	0	1	0	11.4	12.5	1.1	-9.6
173	PEGF	0	1	0	1	0	0	1	0	1	1	11.5	10.6	-0.9	7.8
174	PEGF	0	1	1	1	0	0	0	1	1	1	13.8	9.7	-4.1	29.7
175	IGF	1	1	0	0	0	1	1	1	0	1	12	12	0	0
176	PEGF	1	0	1	1	0	0	1	0	1	1	12.6	9.7	-2.9	23
177	IGF	0	0	0	0	0	1	1	0	0	0	13.3	11.3	-2	15
178	PEGF	1	0	1	1	0	1	1	1	1	0	12.8	11.1	-1.7	13.3
179	IGF	1	1	0	0	0	0	1	0	0	0	13.3	12.8	-0.5	3.8
180	IGF	0	0	0	0	0	0	1	0	0	0	9.5	11.7	2.2	-23.2
181	PEGF	1	1	0	1	0	0	1	0	1	0	13.9	13.2	-0.7	5
182	IGF	1	1	0	0	0	0	1	0	0	0	13	13.4	0.4	-3.1
183	IGF	0	1	0	0	0	1	1	0	0	0	10.5	10.6	0.1	-1
184	PEGF	1	0	1	1	0	0	1	1	1	0	12.7	11.1	-1.6	12.6
185	PEGF	1	1	0	1	0	0	1	1	1	0	8.4	9.2	0.8	-9.5
186	IGF	1	0	0	0	0	1	1	1	0	1	11.5	9.5	-2	17.4
187	PEGF	1	1	0	1	1	0	1	0	1	0	14.4	12.6	-1.8	12.5
188	PEGF	1	0	1	1	0	0	1	0	1	0	10.1	9.9	-0.2	2
189	IGF	0	0	0	1	0	1	1		1	0	13	11.3	-1.7	13.1
190	IGF	0	0	1	1	1	0	1	1	1	0	10.8	9.1	-1.7	15.7
191	PEGF	1	1	0	0	0	0	1	0	0	0	10.5	9.9	-0.6	5.7
192	IGF	0	1	0	1	0	0	1	1	1	1	10.2	10.5	0.3	-2.9
193	IGF	0	0	0	1	0	0	1	1	1	1	14.2	11.1	-3.1	21.8
194	PEGF	0	1	0	1	0	0	0	1	1	0	12.8	11.6	-1.2	9.4
195	PEGF	0	0	0	1	0	1	1	0	1	0	14.8	12.5	-2.3	15.5
196	PEGF	1	0	1	1	0	0	1	0	0	0	10.3	8.6	-1.7	16.5
197	IGF	0	0	0	0	0	0	1	0	0	0	9.9	10.6	0.7	-7.1
198	PEGF	0	1		0	0	0	1	1	0	0	14.1	13.1	-1	7.1
199	IGF	0	0	0	0	0	1	0	0	0	0	9.1	8.1	-1	11
200	PEGF	1	1	0	1		0	0	0	1	0	10	8.9	-1.1	11
201	PEGF	1	1	0	0	0	1	1	0	0	0	8.8	8.9	0.1	-1.1
202	IGF	1	0	0	0	0	0	1	1	0	1	9.9	10	0.1	-1
203	IGF	0	0	0	0	0	1	1	0	0	0	14.5	14.7	0.2	-1.4
204	IGF	0	0	0	0	0	0	1	0	0	0	10.3	9.6	-0.7	6.8
205	IGF	1	1	0	0	0	0	1	0	0	0	9.6	9.9	0.3	-3.1
206	IGF	1	0	0	0		0	1	0	0	0	8.7	8.8	0.1	-1.1
207	IGF	1	0	0	0	0	0	1	0	0	0	11.9	14.2	2.3	-19.3
208	IGF	0	0	0	0	0	1	1	0	0	0	10.2	10.6	0.4	-3.9
209	IGF	0	0	0	0	0	0	1	0	0	0	12.9	12.5	-0.4	3.1
210	IGF	1	0	0	0	0	0	1	0	0	0	9.8	9.9	0.1	-1
211	IGF	1	0	0	0	0	1	0	0	0	1	11.1	11.3	0.2	-1.8
212	IGF	0	0	0	0	0	1	1	0	0	0	10.8	10.1	-0.7	6.5
213	PEGF	1	1	1	1	1	1	1	0	1	0	14.2	12.3	-1.9	13.4
214	PEGF	1	1	0	1	1	1	0	1	1	0	11.4	10.7	-0.7	6.1
215	PEGF	1	1	0	1	1	0	0	0	1	0	10.4	9.9	-0.5	4.8
216	IGF	1	1	0	0	0	1	1	1	0	0	12.3	12.4	0.1	-0.8
217	PEGF	1	0	0	1	1	0	1	1	1	0	9	10	1	-11.1
218	IGF	1	0	0	0	1	1	1	0	0	0	10.8	11.3	0.5	-4.6
219	IGF	1	1	1	0	0	0	1	1	0	0	10.1	7.6	-2.5	24.8
220	IGF	0	1	1	0	0	1	1	1	0	1	12.8	10.6	-2.2	17.2
221	PEGF	1	0	0	1	0	0	1	1	1	0	12.4	10.7	-1.7	13.7
222	PEGF	0	0	0	1	0	0	1	1	1	0	13.1	10.7	-2.4	18.3
223	IGF	1	0	0	0	0	1	1	0	0	0	16.1	15	-1.1	6.8
224	PEGF	1	0	0	0	0	1	1	0	0	0	10	10.8	0.8	-8
225	IGF	1	0	1	1	0	0	1	0	1	1	10.8	8.5	-2.3	21.3
226	IGF	0	0	1	1	0	0	1	0	1	0	11.3	10.2	-1.1	9.7
227	PEGF	1	1	0	1	1	0	1	1	1	1	14.8	12.3	-2.5	16.9
228	PEGF	1	1	0	1	0	1	1	1	1	0	12	9.5	-2.5	20.8
229	PEGF	1	1	0	1	0	1	1	1	1	0	10.8	10.6	-0.2	1.9
230	PEGF	0	0	1	1	1	1	1	0	1	1	11.4	7.9	-3.5	30.7
231	PEGF	0	1	0	1	0	0	1	0	1	0	9.7	9.2	-0.5	5.2
232	PEGF	1	0	1	1	0	0	0	0	1	0	8.6	8	-0.6	7
233	IGF	1	1	0	0	0	0	1	0	0	0	10	7.1	-2.9	29
234	IGF	1	1	0	0	0	1	1	0	0	0	11.4	10.9	-0.5	4.4
235	IGF	0	0	0	0	0	1	1	0	0	0	10.7	10.4	-0.3	2.8
236	PEGF	0	0	1	1	1	1	1	0	1	0	13.3	9.8	-3.5	26.3
237	IGF	1	0	0	0	0	1	1	1	0	0	12.4	12.9	0.5	-4
238	PEGF	1	1	1	1	0	0	1	1	1	1	13.9	11.3	-2.6	18.7
239	IGF	0	1	0	0	1	1	1	0	0	0	11.6	12.1	0.5	-4.3
240	IGF	0	0	0	0	0	1	1	1	0	0	9.9	8.7	-1.2	12.1
241	IGF	0	0	0	0	0	0	1	0	0	0	13.8	12.9	-0.9	6.5
242	PEGF	1		0	1	1	1	1	1	1	1	12.5	11.7	-0.8	6.4
243	IGF	0	0	0	0	0	1	1	1	0	0	10.3	11.4	1.1	-10.7
244	PEGF	1	0	0	1	0	0	1	0	1	0	14.5	13.4	-1.1	7.6
245	IGF	0	0	0	0	0	1	1	1	0	0	12.6	12.4	-0.2	1.6
246	IGF	1	0	0	1	1	0	1	0	1	0	11.2	10	-1.2	10.7
247	IGF	1	1	0	1	0	0	1	1	1	0	10.8	9.8	-1	9.3
248	PEGF	1	1	0	1	1	0	0	1	1	0	10.6	9.8	-0.8	7.5
249	IGF	1	1	0	1	0	0	1	1	1	0	11.9	11.1	-0.8	6.7
250	PEGF	1	1	0	1	0	0	1	0	1	1	10.5	8.1	-2.4	22.9
251	PEGF	1	1	0	1	0	0	1	0	1	0	6.5	6.6	0.1	-1.5
252	PEGF	1	0	0	1	1	1	1	1	1	0	10.9	9.9	-1	9.2
253	PEGF	1	1	0	1	0	1	1	1	1	0	13.6	11.7	-1.9	14
254	PEGF	1	1	0	1	1	0	1	0	1	0	10.5	8.5	-2	19
255	IGF	1	0	0	0	0	0	1	0	0	0	8.4	9.2	0.8	-9.5
256	IGF	1	0	0	0	0	0	0	1	0	0	10.3	10.1	-0.2	1.9
257	PEGF	1	0	1	1	0	1	1	0	1	0	10	8.8	-1.2	12
258	PEGF	1	1	0	1	1	0	1	1	1	0	13	11.3	-1.7	13.1
259	IGF	0	0	0	0	0	0	1	0	0	0	8.1	8.3	0.2	-2.5
260	PEGF	1	0	0	1	0	0	1	1	1	0	10.7	9.1	-1.6	15
261	PEGF	1	1	0	0	0	0	1	0	0	0	14.9	14.6	-0.3	2
262	PEGF	1	0	0	1	0	0	1	1	1	0	11.6	11	-0.6	5.2
263	IGF	0	0	0	0	0	0	1	1	0	0	10.3	8.9	-1.4	13.6
264	PEGF	1	1	0	1	1	0	0	1	1	1	13	9.2	-3.8	29.2
265	PEGF	0	0	0	1	0	0	0	0	1	0	12.3	11.8	-0.5	4.1
266	PEGF	0	1	0	0	0	1	1	0	0	1	13.4	11.7	-1.7	12.7
267	PEGF	1	0	1	1	1	0	0	1	1	1	11.7	10.4	-1.3	11.1
268	PEGF	1	1	0	1	1	1	0	1	1	1	9.5	9.6	0.1	-1.1
269	IGF	1	1	0	1	1	0	1	0	1	0	8.5	7.2	-1.3	15.3
Abbreviations: CIT, cold ischemic time; DDKT, deceased donor kidney transplant; EBL, estimated blood loss; ESRD, end stage kidney disease; Hb, hemoglobin; HLA, human leukocyte antigen; IGF, immediate graft function; LDKT, living donor kidney transplant; PEGF, poor early graft function; PRA, panel reactive antibody; WIT, warn ischemic time
